# Supplementary material for: Revisiting the ‘direct mineral cycling’ hypothesis: arbuscular mycorrhizal fungi colonize leaf litter, but why?
Source: ISME J. 2019 Mar 25;13(8):1891–8. doi: 10.1038/s41396-019-0403-2 (PMC6775977; doi:10.1038/s41396-019-0403-2)
Supplement: Supplementary file 3 — Table S2 [file 41396_2019_403_MOESM3_ESM.xlsx]

## Sheet: Table S2
Table S2. Arbuscular mycorrhizal fungal taxa sequences recovered from samples. Extractions were either from leaf litter or soil and leaf litter; species were either 'maple' for big leaf maple (Acer macrophylum) or 'palm' for Rhapis excelsa. Study sites were located in two mixed maritime forests in the early stages of succession. These two forests, which we called Forest 1 and Forest 2, are approx…
	this row will be removed before finalizing	MP1	DF1	M1	R1C	R1E	R3C	R3E	R5C	R5E	R6C	R6E	R7C	R7E	R8C	R8E	S1	S2	S3	S4	S5	S6	S7	S8
	winter deployed	2013-14	2013-14	2015-16	2015-16	2015-16	2015-16	2015-16	2015-16	2015-16	2015-16	2015-16	2015-16	2015-16	2015-16	2015-16	2015-16	2015-16	2015-16	2015-16	2015-16	2015-16	2015-16	2015-16
	material	litter	litter	litter	litter	litter	litter	litter	litter	litter	litter	litter	litter	litter	litter	litter	soil	soil	soil	soil	soil	soil	soil	soil
	litter species	maple	maple	maple	palm	palm	palm	palm	palm	palm	palm	palm	palm	palm	palm	palm
	Site	composite	composite	composite	1	1	3	3	5	5	6	6	7	7	8	8	1	2	3	4	5	6	7	8
	replicate				i	ii	i	ii	i	ii	i	ii	i	ii	i	ii
Virtual Taxa	Genus
VTX00030	Acaulospora	0	0	0	0	0	0	0	0	0	0	0	0	0	0	0	0	0	23	0	0	0	0	0
VTX00004	Archaeospora	0	0	0	0	0	0	0	0	0	79	0	0	0	0	0	159	0	0	0	0	0	0	17
VTX00056	Claroideoglomus	0	0	0	0	0	0	0	0	0	0	0	0	0	0	0	97	7	0	0	0	0	0	0
VTX00057	Claroideoglomus	11	0	0	0	0	0	0	0	0	0	0	0	0	0	0	23	39	16	0	0	0	0	0
VTX00193	Claroideoglomus	35	0	0	0	0	0	0	0	0	0	0	0	0	0	0	0	0	66	311	0	0	0	0
VTX00225	Claroideoglomus	0	0	0	0	0	0	0	0	0	74	0	0	0	0	0	18	8	0	0	0	0	0	0
VTX00279	Claroideoglomus	0	0	34	0	0	0	0	0	0	0	0	0	0	0	0	0	0	0	0	0	0	0	0
VTX00340	Claroideoglomus	0	0	0	0	0	0	0	0	0	0	0	0	0	0	0	8	8	42	0	0	0	0	0
VTX00357	Claroideoglomus	18	0	0	0	0	0	0	0	0	0	0	0	0	0	0	10	0	31	56	0	0	0	0
VTX00061	Diversispora	0	0	0	0	0	0	0	0	0	0	0	0	0	0	0	20	46	0	0	0	0	0	0
VTX00062	Diversispora	0	0	0	0	0	0	0	0	0	0	0	0	0	0	0	336	0	125	95	0	0	0	0
VTX00067	Glomus	0	0	0	0	9	0	0	23	10	0	0	0	0	0	0	0	0	0	0	0	0	0	0
VTX00072	Glomus	0	0	0	0	0	0	0	0	0	0	0	0	0	0	0	23	76	58	67	0	0	0	0
VTX00074	Glomus	0	0	0	0	0	0	0	0	0	0	0	0	0	0	0	0	0	0	0	0	695	0	938
VTX00084	Glomus	0	0	0	0	0	0	0	0	0	0	0	0	0	0	0	0	0	0	0	0	0	0	65
VTX00088	Glomus	0	0	0	0	0	0	0	0	0	0	0	0	0	0	0	0	65	0	0	0	0	0	0
VTX00108	Glomus	0	0	0	0	0	0	0	0	64	0	0	0	0	0	0	0	0	0	0	0	0	0	0
VTX00113	Glomus	0	0	26	0	0	0	0	0	0	0	0	0	0	158	127	0	0	0	0	0	0	0	0
VTX00115	Glomus	0	0	0	0	0	0	0	0	0	0	0	0	0	1087	937	0	0	0	0	0	0	0	0
VTX00122	Glomus	0	0	0	0	0	0	0	0	0	0	0	0	0	0	0	109	127	147	71	0	0	0	0
VTX00129	Glomus	0	0	0	0	0	0	0	0	0	0	0	0	0	0	0	0	0	69	0	0	0	0	0
VTX00143	Glomus	0	7	0	0	0	0	0	0	0	97	0	0	0	0	0	0	0	0	0	0	0	0	0
VTX00153	Glomus	0	0	0	0	0	0	0	0	0	0	0	0	0	0	0	21	0	0	0	0	0	0	0
VTX00159	Glomus	215	0	0	0	0	0	0	0	0	0	0	0	0	0	0	0	0	0	0	0	0	0	0
VTX00160	Glomus	1642	131	0	0	0	0	0	0	0	0	0	0	0	418	808	64	115	159	381	106	554	0	344
VTX00165	Glomus	0	11	0	0	14	0	0	0	0	0	0	0	0	0	0	0	0	0	0	0	0	0	0
VTX00197	Glomus	0	0	0	0	0	0	0	0	56	0	0	0	0	0	0	0	0	0	0	0	0	0	0
VTX00199	Glomus	0	0	0	0	0	0	0	0	0	0	0	0	0	0	0	0	0	0	131	0	0	0	0
VTX00212	Glomus	0	0	0	0	0	28	0	0	0	0	0	0	0	0	0	0	0	0	0	0	0	0	0
VTX00214	Glomus	0	0	0	0	0	0	0	0	0	0	0	0	0	0	0	0	0	73	110	0	0	0	0
VTX00216	Glomus	0	0	0	0	0	0	0	0	0	0	0	0	0	0	0	0	0	0	79	773	90	0	272
VTX00219	Glomus	0	0	0	0	0	0	0	0	0	0	0	0	0	0	0	0	11	0	588	1464	1171	115	1671
VTX00239	Paraglomus	0	0	0	0	0	0	0	0	60	0	0	0	0	0	0	0	0	0	0	0	0	0	0
VTX00281	Paraglomus	0	0	0	0	0	0	0	0	0	0	0	0	0	0	0	0	5	53	0	0	0	0	0
VTX00308	Paraglomus	2	0	0	10	0	0	0	0	12	0	0	9	0	0	0	0	0	0	0	0	0	0	0
	total	1923	149	60	10	23	28	0	23	202	250	0	9	0	1663	1872	888	507	862	1889	2343	2510	115	3307		18633
		2.3979
		3.52636
		2.8622
